# Supplementary material for: Impact of Cannabis and Cannabis Legalization on US Atrial Septal Defect Rates
Source: J Xenobiot. 2026 Mar 1;16(2):43. doi: 10.3390/jox16020043 (PMC13010746; doi:10.3390/jox16020043)
Supplement: Supplementary file 1 [file jox-16-00043-s001.zip]

Archive with 1 entries (1 files):
- jox-3977265-supplementary.pdf
